# Supplementary material for: Comparative genomics of Pseudomonas syringae pathovar tomato reveals novel chemotaxis pathways associated with motility and plant pathogenicity
Source: PeerJ. 2016 Oct 25;4:e2570. doi: 10.7717/peerj.2570 (PMC5088630; doi:10.7717/peerj.2570)
Supplement: Data S1 — Compressed folder containing all of the raw data associated with figures 2(bacterial capillary assay plate counts and swim plate measurements), 3(bacterial plate counts from liquid media growth), 4(surface plate measurements), 5(surface plate measurements), 6(bacterial plate counts from in planta growth), S2(swim plate measurements), S3(bacterial plate counts from liquid media growth), S4(surface plate measurments) and S5(swim plate measurements) along with associated metadata. [file peerj-04-2570-s005.zip › RawDataFiles/Clarke-Fig2a-RawData.csv]

Group	Strain	Diameter
A	DC3000+EV	1.5
A	DC3000+EV	2
A	DC3000+EV	3
A	DC3000+EV	2.5
A	DC3000+EV	2.3
A	DC3000+EV	2.5
A	DC3000+EV	2.5
A	DC3000+EV	2.1
A	DC3000∆cheA1+EV(1)	2
A	DC3000∆cheA1+EV(1)	1.6
A	DC3000∆cheA1+EV(1)	2.5
A	DC3000∆cheA1+EV(1)	2.9
A	DC3000∆cheA1+EV(1)	2.6
A	DC3000∆cheA1+EV(1)	2.1
A	DC3000∆cheA1+EV(1)	1.8
A	DC3000∆cheA1+EV(1)	2.4
A	DC3000∆cheA2+EV(1)	0.4
A	DC3000∆cheA2+EV(1)	0.4
A	DC3000∆cheA2+EV(1)	0.4
A	DC3000∆cheA2+EV(1)	0.4
A	DC3000∆cheA2+EV(1)	0.5
A	DC3000∆cheA2+EV(1)	0.5
A	DC3000∆cheA2+EV(1)	0.4
A	DC3000∆cheA2+EV(1)	0.4
B	DC3000+EV	1.6
B	DC3000+EV	1.8
B	DC3000+EV	2
B	DC3000+EV	1.9
B	DC3000+EV	2
B	DC3000+EV	1.4
B	DC3000+EV	2.3
B	DC3000+EV	2.2
B	DC3000∆cheA2+EV(2)	0.5
B	DC3000∆cheA2+EV(2)	0.5
B	DC3000∆cheA2+EV(2)	0.6
B	DC3000∆cheA2+EV(2)	0.6
B	DC3000∆cheA2+EV(2)	0.4
B	DC3000∆cheA2+EV(2)	0.6
B	DC3000∆cheA2+EV(2)	0.5
B	DC3000∆cheA2+EV(2)	0.4
B	DC3000∆cheA2+cheA2	0.9
B	DC3000∆cheA2+cheA2	1
B	DC3000∆cheA2+cheA2	0.5
B	DC3000∆cheA2+cheA2	1.1
B	DC3000∆cheA2+cheA2	0.8
B	DC3000∆cheA2+cheA2	0.7
B	DC3000∆cheA2+cheA2	0.6
B	DC3000∆cheA2+cheA2	0.9
C	DC3000+EV	2.4
C	DC3000+EV	2.5
C	DC3000+EV	2.1
C	DC3000+EV	2.5
C	DC3000+EV	2.3
C	DC3000+EV	2.2
C	DC3000+EV	2.4
C	DC3000+EV	2.1
C	DC3000∆fliC+EV(1)	0.5
C	DC3000∆fliC+EV(1)	0.4
C	DC3000∆fliC+EV(1)	0.5
C	DC3000∆fliC+EV(1)	0.5
C	DC3000∆fliC+EV(1)	0.6
C	DC3000∆fliC+EV(1)	0.5
C	DC3000∆fliC+EV(1)	0.6
C	DC3000∆fliC+EV(1)	0.5
C	DC3000∆pilA+EV(1)	2
C	DC3000∆pilA+EV(1)	2
C	DC3000∆pilA+EV(1)	2
C	DC3000∆pilA+EV(1)	2.7
C	DC3000∆pilA+EV(1)	2.3
C	DC3000∆pilA+EV(1)	2.2
C	DC3000∆pilA+EV(1)	2.5
C	DC3000∆pilA+EV(1)	2.1
