# Supplementary material for: Comparative genomics of Pseudomonas syringae pathovar tomato reveals novel chemotaxis pathways associated with motility and plant pathogenicity
Source: PeerJ. 2016 Oct 25;4:e2570. doi: 10.7717/peerj.2570 (PMC5088630; doi:10.7717/peerj.2570)
Supplement: Data S1 — Compressed folder containing all of the raw data associated with figures 2(bacterial capillary assay plate counts and swim plate measurements), 3(bacterial plate counts from liquid media growth), 4(surface plate measurements), 5(surface plate measurements), 6(bacterial plate counts from in planta growth), S2(swim plate measurements), S3(bacterial plate counts from liquid media growth), S4(surface plate measurments) and S5(swim plate measurements) along with associated metadata. [file peerj-04-2570-s005.zip › RawDataFiles/Clarke-Fig2b-RawData.csv]

strain	dil buf	count buf	cfu/ml buf	dil IKB	count KB	cfu/ml kb	ratio
DC3000+EV	10000	28	280000	100000	77	7700000	27.5
DC3000+EV	10000	72	720000	100000	132	13200000	18.333333333
DC3000+EV	10000	41	410000	100000	84	8400000	20.487804878
DC3000+EV	10000	39	390000	100000	121	12100000	31.025641026
DC3000∆cheA1+EV	10000	28	280000	100000	150	15000000	53.571428571
DC3000∆cheA1+EV	10000	62	620000	100000	138	13800000	22.258064516
DC3000∆cheA1+EV	10000	29	290000	100000	110	11000000	37.931034483
DC3000∆cheA1+EV	10000	66	660000	100000	130	13000000	19.696969697
DC3000∆cheA2+EV	10000	29	290000	100000	17	1700000	5.8620689655
DC3000∆cheA2+EV	10000	47	470000	100000	15	1500000	3.1914893617
DC3000∆cheA2+EV	10000	50	500000	100000	21	2100000	4.2
DC3000∆cheA2+EV	10000	64	640000	100000	22	2200000	3.4375
