# Supplementary material for: Comparative genomics of Pseudomonas syringae pathovar tomato reveals novel chemotaxis pathways associated with motility and plant pathogenicity
Source: PeerJ. 2016 Oct 25;4:e2570. doi: 10.7717/peerj.2570 (PMC5088630; doi:10.7717/peerj.2570)
Supplement: Data S1 — Compressed folder containing all of the raw data associated with figures 2(bacterial capillary assay plate counts and swim plate measurements), 3(bacterial plate counts from liquid media growth), 4(surface plate measurements), 5(surface plate measurements), 6(bacterial plate counts from in planta growth), S2(swim plate measurements), S3(bacterial plate counts from liquid media growth), S4(surface plate measurments) and S5(swim plate measurements) along with associated metadata. [file peerj-04-2570-s005.zip › RawDataFiles/Clarke-Fig3-RawData.csv]

media	time	strain	dilution	count	CFU/ml
KB	0	DC3000	1000	11	11000
KB	0	DC3000	1000	17	17000
KB	0	DC3000	1000	20	20000
KB	0	DC3000	1000	23	23000
KB	0	DC3000∆cheA1	1000	11	11000
KB	0	DC3000∆cheA1	1000	11	11000
KB	0	DC3000∆cheA1	1000	17	17000
KB	0	DC3000∆cheA1	1000	18	18000
KB	0	DC3000∆cheA2	1000	14	14000
KB	0	DC3000∆cheA2	1000	11	11000
KB	0	DC3000∆cheA2	1000	10	10000
KB	0	DC3000∆cheA2	1000	7	7000
KB	8	DC3000	10000	11	110000
KB	8	DC3000	10000	11	110000
KB	8	DC3000	10000	9	90000
KB	8	DC3000	10000	15	150000
KB	8	DC3000∆cheA1	10000	15	150000
KB	8	DC3000∆cheA1	10000	14	140000
KB	8	DC3000∆cheA1	10000	19	190000
KB	8	DC3000∆cheA1	10000	13	130000
KB	8	DC3000∆cheA2	10000	13	130000
KB	8	DC3000∆cheA2	10000	20	200000
KB	8	DC3000∆cheA2	10000	15	150000
KB	8	DC3000∆cheA2	10000	15	150000
KB	24	DC3000	10000000	24	240000000
KB	24	DC3000	10000000	29	290000000
KB	24	DC3000	10000000	31	310000000
KB	24	DC3000	10000000	43	430000000
KB	24	DC3000∆cheA1	10000000	27	270000000
KB	24	DC3000∆cheA1	10000000	22	220000000
KB	24	DC3000∆cheA1	10000000	48	480000000
KB	24	DC3000∆cheA1	10000000	43	430000000
KB	24	DC3000∆cheA2	10000000	32	320000000
KB	24	DC3000∆cheA2	10000000	43	430000000
KB	24	DC3000∆cheA2	10000000	29	290000000
KB	24	DC3000∆cheA2	10000000	42	420000000
KB	32	DC3000	100000000	13	1300000000
KB	32	DC3000	100000000	14	1400000000
KB	32	DC3000	100000000	5	500000000
KB	32	DC3000	100000000	13	1300000000
KB	32	DC3000∆cheA1	100000000	14	1400000000
KB	32	DC3000∆cheA1	100000000	8	800000000
KB	32	DC3000∆cheA1	100000000	10	1000000000
KB	32	DC3000∆cheA1	100000000	10	1000000000
KB	32	DC3000∆cheA2	100000000	11	1100000000
KB	32	DC3000∆cheA2	100000000	12	1200000000
KB	32	DC3000∆cheA2	100000000	13	1300000000
KB	32	DC3000∆cheA2	100000000	13	1300000000
MM	0	DC3000	1000	16	16000
MM	0	DC3000	1000	9	9000
MM	0	DC3000	1000	16	16000
MM	0	DC3000	1000	10	10000
MM	0	DC3000∆cheA1	1000	10	10000
MM	0	DC3000∆cheA1	1000	14	14000
MM	0	DC3000∆cheA1	1000	9	9000
MM	0	DC3000∆cheA1	1000	8	8000
MM	0	DC3000∆cheA2	1000	7	7000
MM	0	DC3000∆cheA2	1000	8	8000
MM	0	DC3000∆cheA2	1000	10	10000
MM	0	DC3000∆cheA2	1000	11	11000
MM	8	DC3000	1000	18	18000
MM	8	DC3000	1000	17	17000
MM	8	DC3000	1000	15	15000
MM	8	DC3000	1000	22	22000
MM	8	DC3000∆cheA1	1000	15	15000
MM	8	DC3000∆cheA1	1000	20	20000
MM	8	DC3000∆cheA1	1000	21	21000
MM	8	DC3000∆cheA1	1000	18	18000
MM	8	DC3000∆cheA2	1000	10	10000
MM	8	DC3000∆cheA2	1000	20	20000
MM	8	DC3000∆cheA2	1000	29	29000
MM	8	DC3000∆cheA2	1000	23	23000
MM	24	DC3000	100000	7	700000
MM	24	DC3000	100000	8	800000
MM	24	DC3000	100000	9	900000
MM	24	DC3000	100000	4	400000
MM	24	DC3000∆cheA1	100000	14	1400000
MM	24	DC3000∆cheA1	100000	13	1300000
MM	24	DC3000∆cheA1	100000	8	800000
MM	24	DC3000∆cheA1	100000	9	900000
MM	24	DC3000∆cheA2	100000	9	900000
MM	24	DC3000∆cheA2	100000	10	1000000
MM	24	DC3000∆cheA2	100000	8	800000
MM	24	DC3000∆cheA2	100000	2	200000
MM	32	DC3000	1000000	3	3000000
MM	32	DC3000	1000000	5	5000000
MM	32	DC3000	1000000	3	3000000
MM	32	DC3000	1000000	3	3000000
MM	32	DC3000∆cheA1	1000000	2	2000000
MM	32	DC3000∆cheA1	1000000	3	3000000
MM	32	DC3000∆cheA1	1000000	3	3000000
MM	32	DC3000∆cheA1	1000000	5	5000000
MM	32	DC3000∆cheA2	1000000	3	3000000
MM	32	DC3000∆cheA2	1000000	2	2000000
MM	32	DC3000∆cheA2	1000000	2	2000000
MM	32	DC3000∆cheA2	1000000	4	4000000
