# Supplementary material for: Comparative genomics of Pseudomonas syringae pathovar tomato reveals novel chemotaxis pathways associated with motility and plant pathogenicity
Source: PeerJ. 2016 Oct 25;4:e2570. doi: 10.7717/peerj.2570 (PMC5088630; doi:10.7717/peerj.2570)
Supplement: Data S1 — Compressed folder containing all of the raw data associated with figures 2(bacterial capillary assay plate counts and swim plate measurements), 3(bacterial plate counts from liquid media growth), 4(surface plate measurements), 5(surface plate measurements), 6(bacterial plate counts from in planta growth), S2(swim plate measurements), S3(bacterial plate counts from liquid media growth), S4(surface plate measurments) and S5(swim plate measurements) along with associated metadata. [file peerj-04-2570-s005.zip › RawDataFiles/Clarke-Fig6a-RawData.csv]

strain	dilution	count	cfu/cm2
DC3000+EV	200000	11	3459119.4969
DC3000+EV	200000	56	17610062.893
DC3000+EV	200000	47	14779874.214
DC3000+EV	20000	16	503144.65409
DC3000+EV	200000	18	5660377.3585
DC3000+EV	200000	20	6289308.1761
DC3000∆cheA1+EV(1)	2000	56	176100.62893
DC3000∆cheA1+EV(1)	2000	23	72327.044025
DC3000∆cheA1+EV(1)	2000	12	37735.849057
DC3000∆cheA1+EV(1)	20000	42	1320754.717
DC3000∆cheA1+EV(1)	20000	13	408805.03145
DC3000∆cheA1+EV(1)	2000	60	188679.24528
DC3000∆cheA2+EV(1)	20000	10	314465.40881
DC3000∆cheA2+EV(1)	2000	38	119496.85535
DC3000∆cheA2+EV(1)	20000	6	188679.24528
DC3000∆cheA2+EV(1)	20000	57	1792452.8302
DC3000∆cheA2+EV(1)	2000	11	34591.194969
DC3000∆cheA2+EV(1)	2000	33	103773.58491
