# Supplementary material for: Comparative genomics of Pseudomonas syringae pathovar tomato reveals novel chemotaxis pathways associated with motility and plant pathogenicity
Source: PeerJ. 2016 Oct 25;4:e2570. doi: 10.7717/peerj.2570 (PMC5088630; doi:10.7717/peerj.2570)
Supplement: Data S1 — Compressed folder containing all of the raw data associated with figures 2(bacterial capillary assay plate counts and swim plate measurements), 3(bacterial plate counts from liquid media growth), 4(surface plate measurements), 5(surface plate measurements), 6(bacterial plate counts from in planta growth), S2(swim plate measurements), S3(bacterial plate counts from liquid media growth), S4(surface plate measurments) and S5(swim plate measurements) along with associated metadata. [file peerj-04-2570-s005.zip › RawDataFiles/Clarke-Fig6b-RawData.csv]

strain	dilution	count	cfu/cm2
1108+EV	200000	55	17295597.484
1108+EV	200000	108	33962264.151
1108+EV	200000	81	25471698.113
1108+EV	200000	35	11006289.308
1108+EV	20000	95	2987421.3836
1108+EV	20000	10	314465.40881
1108∆cheA1+EV(1)	20000	11	345911.94969
1108∆cheA1+EV(1)	200000	101	31761006.289
1108∆cheA1+EV(1)	200000	44	13836477.987
1108∆cheA1+EV(1)	200000	25	7861635.2201
1108∆cheA1+EV(1)	200000	82	25786163.522
1108∆cheA1+EV(1)	200000	27	8490566.0377
1108∆cheA2+EV(1)	20000	71	2232704.4025
1108∆cheA2+EV(1)	20000	33	1037735.8491
1108∆cheA2+EV(1)	20000	10	314465.40881
1108∆cheA2+EV(1)	20000	46	1446540.8805
1108∆cheA2+EV(1)	2000	14	44025.157233
1108∆cheA2+EV(1)	2000	8	25157.232704
