# Supplementary material for: Comparative genomics of Pseudomonas syringae pathovar tomato reveals novel chemotaxis pathways associated with motility and plant pathogenicity
Source: PeerJ. 2016 Oct 25;4:e2570. doi: 10.7717/peerj.2570 (PMC5088630; doi:10.7717/peerj.2570)
Supplement: Data S1 — Compressed folder containing all of the raw data associated with figures 2(bacterial capillary assay plate counts and swim plate measurements), 3(bacterial plate counts from liquid media growth), 4(surface plate measurements), 5(surface plate measurements), 6(bacterial plate counts from in planta growth), S2(swim plate measurements), S3(bacterial plate counts from liquid media growth), S4(surface plate measurments) and S5(swim plate measurements) along with associated metadata. [file peerj-04-2570-s005.zip › RawDataFiles/Clarke-Fig6c-RawData.csv]

strain	dil	count	cfu/cm2
DC3000+EV	20000	22	1913043.4783
DC3000+EV	2000	16	139130.43478
DC3000+EV	2000	51	443478.26087
DC3000+EV	2000	66	573913.04348
DC3000+EV	2000	33	286956.52174
DC3000+EV	2000	17	147826.08696
DC3000∆cheA1+EV	2000	8	69565.217391
DC3000∆cheA1+EV	2000	11	95652.173913
DC3000∆cheA1+EV	2000	55	478260.86957
DC3000∆cheA1+EV	2000	1	8695.6521739
DC3000∆cheA1+EV	2000	3	26086.956522
DC3000∆cheA1+EV	2000	61	530434.78261
DC3000∆cheA2+EV	2000	11	95652.173913
DC3000∆cheA2+EV	2000	17	147826.08696
DC3000∆cheA2+EV	200	5	4347.826087
DC3000∆cheA2+EV	200	17	14782.608696
DC3000∆cheA2+EV	200	31	26956.521739
DC3000∆cheA2+EV	200	12	10434.782609
