# Supplementary material for: Comparative genomics of Pseudomonas syringae pathovar tomato reveals novel chemotaxis pathways associated with motility and plant pathogenicity
Source: PeerJ. 2016 Oct 25;4:e2570. doi: 10.7717/peerj.2570 (PMC5088630; doi:10.7717/peerj.2570)
Supplement: Data S1 — Compressed folder containing all of the raw data associated with figures 2(bacterial capillary assay plate counts and swim plate measurements), 3(bacterial plate counts from liquid media growth), 4(surface plate measurements), 5(surface plate measurements), 6(bacterial plate counts from in planta growth), S2(swim plate measurements), S3(bacterial plate counts from liquid media growth), S4(surface plate measurments) and S5(swim plate measurements) along with associated metadata. [file peerj-04-2570-s005.zip › RawDataFiles/Clarke-Fig6d-RawData.csv]

Strain	dilution	count	cfu/cm2	Group
1108 wt	200	2	1250	1
1108 wt	200	11	6875	1
1108 wt	200	14	8750	1
1108 wt	200	1	625	1
1108 wt	200	18	11250	1
1108 wt	200	26	16250	1
1108∆cheA1	200	10	6250	1
1108∆cheA1	200	1	625	1
1108∆cheA1	200	1	625	1
1108∆cheA1	200	2	1250	1
1108∆cheA1	200	29	18125	1
1108∆cheA1	200	2	1250	1
1108∆cheA2	200	2	1250	1
1108∆cheA2	200	7	4375	1
1108∆cheA2	200	4	2500	1
1108∆cheA2	2000	28	175000	1
1108∆cheA2	2000	32	200000	1
1108∆cheA2	200	5	3125	1
