# Supplementary material for: Comparative genomics of Pseudomonas syringae pathovar tomato reveals novel chemotaxis pathways associated with motility and plant pathogenicity
Source: PeerJ. 2016 Oct 25;4:e2570. doi: 10.7717/peerj.2570 (PMC5088630; doi:10.7717/peerj.2570)
Supplement: Data S1 — Compressed folder containing all of the raw data associated with figures 2(bacterial capillary assay plate counts and swim plate measurements), 3(bacterial plate counts from liquid media growth), 4(surface plate measurements), 5(surface plate measurements), 6(bacterial plate counts from in planta growth), S2(swim plate measurements), S3(bacterial plate counts from liquid media growth), S4(surface plate measurments) and S5(swim plate measurements) along with associated metadata. [file peerj-04-2570-s005.zip › RawDataFiles/Clarke-FigS3a-RawData.csv]

time (hours)	Strain	Dilution	Count	CFU/ml
0	1108+EV	1000	15	15000
0	1108+EV	1000	19	19000
0	1108+EV	1000	7	7000
0	1108+EV	1000	16	16000
0	1108+EV	1000	9	9000
0	1108+EV	1000	17	17000
0	1108+EV	1000	10	10000
0	1108+EV	1000	15	15000
0	1108∆cheA2+EV	1000	7	7000
0	1108∆cheA2+EV	1000	12	12000
0	1108∆cheA2+EV	1000	6	6000
0	1108∆cheA2+EV	1000	3	3000
0	1108∆cheA2+EV	1000	14	14000
0	1108∆cheA2+EV	1000	14	14000
0	1108∆cheA2+EV	1000	2	2000
0	1108∆cheA2+EV	1000	4	4000
0	1108∆cheA1+EV	1000	18	18000
0	1108∆cheA1+EV	1000	13	13000
0	1108∆cheA1+EV	1000	22	22000
0	1108∆cheA1+EV	1000	19	19000
0	1108∆cheA1+EV	1000	23	23000
0	1108∆cheA1+EV	1000	16	16000
0	1108∆cheA1+EV	1000	9	9000
0	1108∆cheA1+EV	1000	18	18000
4	1108+EV	1000	18	18000
4	1108+EV	1000	13	13000
4	1108+EV	1000	23	23000
4	1108+EV	1000	15	15000
4	1108+EV	1000	16	16000
4	1108+EV	1000	15	15000
4	1108+EV	1000	27	27000
4	1108+EV	1000	11	11000
4	1108∆cheA2+EV	1000	15	15000
4	1108∆cheA2+EV	1000	22	22000
4	1108∆cheA2+EV	1000	19	19000
4	1108∆cheA2+EV	1000	17	17000
4	1108∆cheA2+EV	1000	5	5000
4	1108∆cheA2+EV	1000	5	5000
4	1108∆cheA2+EV	1000	5	5000
4	1108∆cheA2+EV	1000	7	7000
4	1108∆cheA1+EV	1000	32	32000
4	1108∆cheA1+EV	1000	15	15000
4	1108∆cheA1+EV	1000	27	27000
4	1108∆cheA1+EV	1000	29	29000
4	1108∆cheA1+EV	1000	26	26000
4	1108∆cheA1+EV	1000	53	53000
4	1108∆cheA1+EV	1000	37	37000
4	1108∆cheA1+EV	1000	32	32000
8	1108+EV	10000	1	10000
8	1108+EV	10000	2	20000
8	1108+EV	10000	4	40000
8	1108+EV	10000	5	50000
8	1108+EV	10000	6	60000
8	1108+EV	10000	6	60000
8	1108+EV	10000	4	40000
8	1108+EV	10000	6	60000
8	1108∆cheA2+EV	10000	17	170000
8	1108∆cheA2+EV	10000	10	100000
8	1108∆cheA2+EV	10000	8	80000
8	1108∆cheA2+EV	10000	14	140000
8	1108∆cheA2+EV	10000	2	20000
8	1108∆cheA2+EV	10000	3	30000
8	1108∆cheA2+EV	10000	8	80000
8	1108∆cheA2+EV	10000	2	20000
8	1108∆cheA1+EV	10000	12	120000
8	1108∆cheA1+EV	10000	14	140000
8	1108∆cheA1+EV	10000	5	50000
8	1108∆cheA1+EV	10000	12	120000
8	1108∆cheA1+EV	10000	16	160000
8	1108∆cheA1+EV	10000	19	190000
8	1108∆cheA1+EV	10000	17	170000
8	1108∆cheA1+EV	10000	9	90000
16	1108+EV	100000	24	2400000
16	1108+EV	100000	35	3500000
16	1108+EV	100000	34	3400000
16	1108+EV	100000	35	3500000
16	1108+EV	100000	16	1600000
16	1108+EV	100000	26	2600000
16	1108+EV	100000	25	2500000
16	1108+EV	100000	25	2500000
16	1108∆cheA2+EV	100000	65	6500000
16	1108∆cheA2+EV	100000	71	7100000
16	1108∆cheA2+EV	100000	42	4200000
16	1108∆cheA2+EV	100000	59	5900000
16	1108∆cheA2+EV	100000	21	2100000
16	1108∆cheA2+EV	100000	12	1200000
16	1108∆cheA2+EV	100000	14	1400000
16	1108∆cheA2+EV	100000	11	1100000
16	1108∆cheA1+EV	100000	74	7400000
16	1108∆cheA1+EV	100000	69	6900000
16	1108∆cheA1+EV	100000	84	8400000
16	1108∆cheA1+EV	100000	74	7400000
16	1108∆cheA1+EV	100000	100	10000000
16	1108∆cheA1+EV	100000	93	9300000
16	1108∆cheA1+EV	100000	26	2600000
16	1108∆cheA1+EV	100000	25	2500000
24	1108+EV	10000000	18	180000000
24	1108+EV	10000000	21	210000000
24	1108+EV	10000000	20	200000000
24	1108+EV	10000000	21	210000000
24	1108+EV	10000000	21	210000000
24	1108+EV	10000000	16	160000000
24	1108+EV	10000000	20	200000000
24	1108+EV	10000000	13	130000000
24	1108∆cheA2+EV	10000000	45	450000000
24	1108∆cheA2+EV	10000000	38	380000000
24	1108∆cheA2+EV	10000000	36	360000000
24	1108∆cheA2+EV	10000000	37	370000000
24	1108∆cheA2+EV	10000000	15	150000000
24	1108∆cheA2+EV	10000000	14	140000000
24	1108∆cheA2+EV	10000000	6	60000000
24	1108∆cheA2+EV	10000000	7	70000000
24	1108∆cheA1+EV	10000000	21	210000000
24	1108∆cheA1+EV	10000000	26	260000000
24	1108∆cheA1+EV	10000000	18	180000000
24	1108∆cheA1+EV	10000000	15	150000000
24	1108∆cheA1+EV	10000000	19	190000000
24	1108∆cheA1+EV	10000000	25	250000000
24	1108∆cheA1+EV	10000000	23	230000000
24	1108∆cheA1+EV	10000000	21	210000000
32	1108+EV	100000000	15	1500000000
32	1108+EV	100000000	7	700000000
32	1108+EV	100000000	11	1100000000
32	1108+EV	100000000	5	500000000
32	1108+EV	100000000	11	1100000000
32	1108+EV	100000000	11	1100000000
32	1108+EV	100000000	21	2100000000
32	1108+EV	100000000	7	700000000
32	1108∆cheA2+EV	100000000	11	1100000000
32	1108∆cheA2+EV	100000000	15	1500000000
32	1108∆cheA2+EV	100000000	23	2300000000
32	1108∆cheA2+EV	100000000	15	1500000000
32	1108∆cheA2+EV	100000000	16	1600000000
32	1108∆cheA2+EV	100000000	11	1100000000
32	1108∆cheA2+EV	100000000	11	1100000000
32	1108∆cheA2+EV	100000000	17	1700000000
32	1108∆cheA1+EV	100000000	20	2000000000
32	1108∆cheA1+EV	100000000	17	1700000000
32	1108∆cheA1+EV	100000000	20	2000000000
32	1108∆cheA1+EV	100000000	22	2200000000
32	1108∆cheA1+EV	100000000	12	1200000000
32	1108∆cheA1+EV	100000000	15	1500000000
32	1108∆cheA1+EV	100000000	21	2100000000
32	1108∆cheA1+EV	100000000	12	1200000000
40	1108+EV	100000000	10	1000000000
40	1108+EV	100000000	16	1600000000
40	1108+EV	100000000	26	2600000000
40	1108+EV	100000000	17	1700000000
40	1108+EV	100000000	11	1100000000
40	1108+EV	100000000	15	1500000000
40	1108+EV	100000000	14	1400000000
40	1108+EV	100000000	13	1300000000
40	1108∆cheA2+EV	100000000	16	1600000000
40	1108∆cheA2+EV	100000000	16	1600000000
40	1108∆cheA2+EV	100000000	8	800000000
40	1108∆cheA2+EV	100000000	12	1200000000
40	1108∆cheA2+EV	100000000	14	1400000000
40	1108∆cheA2+EV	100000000	17	1700000000
40	1108∆cheA2+EV	100000000	13	1300000000
40	1108∆cheA2+EV	100000000	12	1200000000
40	1108∆cheA1+EV	100000000	17	1700000000
40	1108∆cheA1+EV	100000000	15	1500000000
40	1108∆cheA1+EV	100000000	24	2400000000
40	1108∆cheA1+EV	100000000	28	2800000000
40	1108∆cheA1+EV	100000000	27	2700000000
40	1108∆cheA1+EV	100000000	24	2400000000
40	1108∆cheA1+EV	100000000	21	2100000000
40	1108∆cheA1+EV	100000000	4	400000000
