# Supplementary material for: Comparative genomics of Pseudomonas syringae pathovar tomato reveals novel chemotaxis pathways associated with motility and plant pathogenicity
Source: PeerJ. 2016 Oct 25;4:e2570. doi: 10.7717/peerj.2570 (PMC5088630; doi:10.7717/peerj.2570)
Supplement: Data S1 — Compressed folder containing all of the raw data associated with figures 2(bacterial capillary assay plate counts and swim plate measurements), 3(bacterial plate counts from liquid media growth), 4(surface plate measurements), 5(surface plate measurements), 6(bacterial plate counts from in planta growth), S2(swim plate measurements), S3(bacterial plate counts from liquid media growth), S4(surface plate measurments) and S5(swim plate measurements) along with associated metadata. [file peerj-04-2570-s005.zip › RawDataFiles/Clarke-FigS3b-RawData.csv]

Media	Time	Strain	Dilution	count	CFU/ml
KB	0	wt	1000	23	2300
KB	0	wt	1000	22	2200
KB	0	∆cheA1	1000	25	2500
KB	0	∆cheA1	1000	34	3400
KB	0	∆cheA2	1000	29	2900
KB	0	∆cheA2	1000	23	2300
KB	0	∆cheA1+cheA1	1000	21	2100
KB	0	∆cheA1+cheA1	1000	16	1600
KB	0	∆cheA2+cheA2	1000	21	2100
KB	0	∆cheA2+cheA2	1000	33	3300
MM	0	wt	1000	19	1900
MM	0	wt	1000	8	800
MM	0	∆cheA1	1000	11	1100
MM	0	∆cheA1	1000	24	2400
MM	0	∆cheA2	1000	24	2400
MM	0	∆cheA2	1000	21	2100
MM	0	∆cheA1+cheA1	1000	10	1000
MM	0	∆cheA1+cheA1	1000	12	1200
MM	0	∆cheA2+cheA2	1000	24	2400
MM	0	∆cheA2+cheA2	1000	20	2000
KB	4	wt	1000	51	5100
KB	4	wt	1000	40	4000
KB	4	∆cheA1	1000	43	4300
KB	4	∆cheA1	1000	23	2300
KB	4	∆cheA2	1000	24	2400
KB	4	∆cheA2	1000	25	2500
KB	4	∆cheA1+cheA1	1000	26	2600
KB	4	∆cheA1+cheA1	1000	16	1600
KB	4	∆cheA2+cheA2	1000	28	2800
KB	4	∆cheA2+cheA2	1000	23	2300
MM	4	wt	1000	15	1500
MM	4	wt	1000	17	1700
MM	4	∆cheA1	1000	24	2400
MM	4	∆cheA1	1000	19	1900
MM	4	∆cheA2	1000	6	600
MM	4	∆cheA2	1000	9	900
MM	4	∆cheA1+cheA1	1000	20	2000
MM	4	∆cheA1+cheA1	1000	13	1300
MM	4	∆cheA2+cheA2	1000	20	2000
MM	4	∆cheA2+cheA2	1000	29	2900
KB	8	wt	10000	17	17000
KB	8	wt	10000	18	18000
KB	8	∆cheA1	10000	8	8000
KB	8	∆cheA1	10000	7	7000
KB	8	∆cheA2	10000	6	6000
KB	8	∆cheA2	10000	8	8000
KB	8	∆cheA1+cheA1	10000	7	7000
KB	8	∆cheA1+cheA1	10000	12	12000
KB	8	∆cheA2+cheA2	10000	10	10000
KB	8	∆cheA2+cheA2	10000	11	11000
MM	8	wt	1000	64	6400
MM	8	wt	1000	60	6000
MM	8	∆cheA1	1000	43	4300
MM	8	∆cheA1	1000	37	3700
MM	8	∆cheA2	1000	27	2700
MM	8	∆cheA2	1000	38	3800
MM	8	∆cheA1+cheA1	1000	34	3400
MM	8	∆cheA1+cheA1	1000	48	4800
MM	8	∆cheA2+cheA2	1000	29	2900
MM	8	∆cheA2+cheA2	1000	46	4600
KB	16	wt	1000000	24	2400000
KB	16	wt	1000000	28	2800000
KB	16	∆cheA1	100000	38	380000
KB	16	∆cheA1	100000	34	340000
KB	16	∆cheA2	100000	41	410000
KB	16	∆cheA2	100000	33	330000
KB	16	∆cheA1+cheA1	100000	25	250000
KB	16	∆cheA1+cheA1	100000	17	170000
KB	16	∆cheA2+cheA2	100000	23	230000
KB	16	∆cheA2+cheA2	100000	34	340000
MM	16	wt	10000	53	53000
MM	16	wt	10000	46	46000
MM	16	∆cheA1	10000	26	26000
MM	16	∆cheA1	10000	24	24000
MM	16	∆cheA2	10000	20	20000
MM	16	∆cheA2	10000	17	17000
MM	16	∆cheA1+cheA1	10000	18	18000
MM	16	∆cheA1+cheA1	10000	15	15000
MM	16	∆cheA2+cheA2	10000	17	17000
MM	16	∆cheA2+cheA2	10000	17	17000
KB	24	wt	100000000	129	1290000000
KB	24	wt	100000000	183	1830000000
KB	24	∆cheA1	10000000	35	35000000
KB	24	∆cheA1	10000000	33	33000000
KB	24	∆cheA2	10000000	21	21000000
KB	24	∆cheA2	10000000	28	28000000
KB	24	∆cheA1+cheA1	10000000	40	40000000
KB	24	∆cheA1+cheA1	10000000	53	53000000
KB	24	∆cheA2+cheA2	10000000	28	28000000
KB	24	∆cheA2+cheA2	10000000	29	29000000
MM	24	wt	100000	22	220000
MM	24	wt	100000	16	160000
MM	24	∆cheA1	100000	15	150000
MM	24	∆cheA1	100000	7	70000
MM	24	∆cheA2	100000	6	60000
MM	24	∆cheA2	100000	9	90000
MM	24	∆cheA1+cheA1	100000	8	80000
MM	24	∆cheA1+cheA1	100000	8	80000
MM	24	∆cheA2+cheA2	100000	7	70000
MM	24	∆cheA2+cheA2	100000	7	70000
KB	32	wt	100000000	195	1950000000
KB	32	wt	100000000	157	1570000000
KB	32	∆cheA1	100000000	131	1310000000
KB	32	∆cheA1	100000000	120	1200000000
KB	32	∆cheA2	100000000	119	1190000000
KB	32	∆cheA2	100000000	117	1170000000
KB	32	∆cheA1+cheA1	100000000	131	1310000000
KB	32	∆cheA1+cheA1	100000000	102	1020000000
KB	32	∆cheA2+cheA2	100000000	166	1660000000
KB	32	∆cheA2+cheA2	100000000	98	980000000
MM	32	wt	100000	118	1180000
MM	32	wt	100000	77	770000
MM	32	∆cheA1	100000	61	610000
MM	32	∆cheA1	100000	55	550000
MM	32	∆cheA2	100000	48	480000
MM	32	∆cheA2	100000	52	520000
MM	32	∆cheA1+cheA1	100000	53	530000
MM	32	∆cheA1+cheA1	100000	49	490000
MM	32	∆cheA2+cheA2	100000	71	710000
MM	32	∆cheA2+cheA2	100000	50	500000
KB	40	wt	100000000	221	2210000000
KB	40	wt	100000000	195	1950000000
KB	40	∆cheA1	100000000	187	1870000000
KB	40	∆cheA1	100000000	133	1330000000
KB	40	∆cheA2	100000000	158	1580000000
KB	40	∆cheA2	100000000	165	1650000000
KB	40	∆cheA1+cheA1	100000000	102	1020000000
KB	40	∆cheA1+cheA1	100000000	151	1510000000
KB	40	∆cheA2+cheA2	100000000	198	1980000000
KB	40	∆cheA2+cheA2	100000000	166	1660000000
MM	40	wt	1000000	23	2300000
MM	40	wt	1000000	26	2600000
MM	40	∆cheA1	1000000	9	900000
MM	40	∆cheA1	1000000	12	1200000
MM	40	∆cheA2	1000000	13	1300000
MM	40	∆cheA2	1000000	7	700000
MM	40	∆cheA1+cheA1	1000000	7	700000
MM	40	∆cheA1+cheA1	1000000	8	800000
MM	40	∆cheA2+cheA2	1000000	6	600000
MM	40	∆cheA2+cheA2	1000000	6	600000
KB	48	wt	100000000	26	260000000
KB	48	wt	100000000	45	450000000
KB	48	∆cheA1	100000000	135	1350000000
KB	48	∆cheA1	100000000	85	850000000
KB	48	∆cheA2	100000000	94	940000000
KB	48	∆cheA2	100000000	78	780000000
KB	48	∆cheA1+cheA1	100000000	195	1950000000
KB	48	∆cheA1+cheA1	100000000	152	1520000000
KB	48	∆cheA2+cheA2	100000000	131	1310000000
KB	48	∆cheA2+cheA2	100000000	199	1990000000
MM	48	wt	1000000	41	4100000
MM	48	wt	1000000	46	4600000
MM	48	∆cheA1	1000000	19	1900000
MM	48	∆cheA1	1000000	33	3300000
MM	48	∆cheA2	1000000	22	2200000
MM	48	∆cheA2	1000000	35	3500000
MM	48	∆cheA1+cheA1	1000000	21	2100000
MM	48	∆cheA1+cheA1	1000000	15	1500000
MM	48	∆cheA2+cheA2	1000000	12	1200000
MM	48	∆cheA2+cheA2	1000000	15	1500000
